# Supplementary material for: Photocurable Crosslinker from Bio-Based Non-Isocyanate Poly(hydroxyurethane) for Biocompatible Hydrogels
Source: Polymers (Basel). 2025 May 7;17(9):1285. doi: 10.3390/polym17091285 (PMC12073706; doi:10.3390/polym17091285)
Supplement: Supplementary file 1 [file polymers-17-01285-s001.zip]

Archive with 1 entries (1 files):
- polymers-3578193-supplementary.pdf
